# Supplementary material for: Laboratory indices of hospitalized sickle cell disease patients, prevalence and antimicrobial susceptibility of pathogenic bacterial isolates at MRCG ward in the Gambia
Source: BMC Infect Dis. 2023 Aug 22;23:546. doi: 10.1186/s12879-023-08542-z (PMC10464433; doi:10.1186/s12879-023-08542-z)
Supplement: Supplementary file 1 — Supplementary Material 1 [file 12879_2023_8542_MOESM1_ESM.xlsx]

## Sheet: Sheet1
OPDNO	DOB	VisitDate	Age	Sex	HB	WBC	RBC	MCV	PLATS	HBGENOT	Pathogen Isolated	Antibiotic Susceptibility pattern
2017/0182	2017-01-11	2017-12-28	0	M	9.1	12.9	3.67	68.6	247	SS	Enterococcus species	Vancomycin; Chloramphenicol
2021/0391	1976-10-10	2021-11-22	45	F	11.3	7.84	3.7	83	477	SC	No bacterial growth
2016/3618	1993-08-23	2019-03-27	25	F	10.5	6.4	4	71.7	202	SC	No bacterial growth
2012/4743	2012-10-02	2021-12-09	9	M	9.9	6.63	3.71	73.3	243	SC	No bacterial growth
2003/0563	1952-03-22	2017-07-27	65	M	9.3	12.4	3.42	83.9	190	SS	No bacterial growth
2004/0630	1978-03-18	2019-03-18	41	M	4.1	29.4	1	102.7	107	SS	No bacterial growth
2020/1654	1979-01-05	2020-03-31	41	F	8.6	17.54	2.85	88.8	368	SS	No bacterial growth
2021/1339	1980-02-11	2021-04-19	41	F	4.7	12.97	1.37	102.7	323	SS	No bacterial growth
2021/1562	1986-01-19	2021-05-10	35	F	5	39.06	2.55	67.3	630	SS	No bacterial growth
2019/4289	1986-12-25	2019-09-12	32	M	8	19.8	3.14	76	291	SS	No bacterial growth
2003/2323	1993-05-11	2019-11-05	26	M	5.1	34.53	1.61	90.1	493	SS	No bacterial growth
2019/6176	1994-11-19	2019-12-23	25	M	7.4		3.48	68.2	643	SS	No bacterial growth
1999/1630	1994-11-19	2015-06-11	20	F	9.36	6.87	3.61	83	200	SS	No bacterial growth
2020/2677	1994-12-30	2020-06-24	25	F	8.9	10.92	2.59	97.5	638	SS	No bacterial growth
2016/2259	1995-01-02	2016-08-09	21	F	8.3	12.4	2.41	90.8	317	SS	No bacterial growth
2017/3469	1997-09-13	2017-09-13	20	F	8.3	11.6	2.58	84.7	400	SS	No bacterial growth
2013/5705	1997-12-15	2020-10-23	22	F	8.7	14.47	2.53	96.5	488	SS	No bacterial growth
2011/0379	1998-03-02	24YRS	24	F	7.9	12.85	2.56	93	460	SS	No bacterial growth
2021/1595	1998-08-20	2021-05-14	22	M	7.9	14.7	2.84	84.1	762	SS	No bacterial growth
2015/5918	1998-11-04	2015-12-04	17	F	8.2	11.7	3.04	79.4	418	SS	No bacterial growth
2000/0937	1999-01-06	2021-01-26	22	M	8.5	10.15	3.33	77.4	453	SS	No bacterial growth
2019/0092	1999-06-15	2019-01-07	19	F	8.08	14.8	3.06	85.4	407	SS	No bacterial growth
2018/6330	2000-01-27	2018-11-15	18	F	8.5	9.1	2.39	99.3	441	SS	No bacterial growth
2021/2699	2000-04-10	2021-07-26	21	M	6.9	12	2.1	72.9	570	SS	No bacterial growth
2001/A478	2001-01-16	2020-12-21	19	M	7.5	25.09	2.93	75.6	475	SS	No bacterial growth
2017/4848	2001-02-13	2017-11-16	16	F	7.3	9.2	2.52	77.7	389	SS	No bacterial growth
2015/4575	2001-06-04	2021-03-29	19	F	9.3	11.26	2.6	102.8	673	SS	No bacterial growth
2021/0448	2001-06-24	2021-02-04	19	M	7.6	13.47	2.52	90.8	876	SS	No bacterial growth
2019/6054	2001-12-16	2019-12-16	18	M	6	15.61	2.32	78.8	340	SS	No bacterial growth
2020/3842	2002-12-09	2020-10-01	17	F	8.6	13.91	2.8	90.8	334	SS	No bacterial growth
2018/1388	2003-03-22	2018-05-16	15	F	5.77	13.7	1.65	102	332	SS	No bacterial growth
2019/0555	2003-06-15	2019-02-14	15	M	7.5	9	3.11	64.8	394	SS	No bacterial growth
2018/6270	2003-11-13	2018-11-21	15	F	5.8	17.1	1.68	109	353	SS	No bacterial growth
2019/5945	2003-12-09	2019-12-09	16	M	7.6	10.47	2.21	99.4	54	SS	No bacterial growth
2020/2916	2004-12-13	2020-10-15	15	F	8.1	19.62	2.67	89	1001	SS	No bacterial growth
2019/0091	2005-01-07	2019-01-07	14	F	9.51	34.8	3.45	91.9	696	SS	No bacterial growth
2016/2747	2006-07-29	2017-10-09	11	M	5.9	12.4	1.75	92.6	429	SS	No bacterial growth
2018/4349	2006-08-28	2018-12-07	12	M	7.3	11.1	2.78	83.8	609	SS	No bacterial growth
2018/6445	2006-11-22	2018-11-26	12	F	8.85	9.09	3.33	88.8	702	SS	No bacterial growth
2013/1609	2007-06-06	2020-03-20	12	F	9.3	15.58	3.49	79.5	297	SS	No bacterial growth
2018/6203	2007-10-23	2018-11-13	11	F	8.77	16.4	2.84	89.4	465	SS	No bacterial growth
2020/1645	2008-03-07	2020-03-30	12	M	8.2	19.57	3.25	74.8	739	SS	No bacterial growth
2020/1876	2008-04-28	2020-04-28	12	M	7.1	10.44	3.06	74	630	SS	No bacterial growth
2019/3146	2008-07-11	2019-07-12	11	M	5.2	14.45	1.61	105.3	455	SS	No bacterial growth
2018/4471	2008-11-24	2019-01-16	10	F	8	10.8	2.89	79.8	272	SS	No bacterial growth
2012/1511	2009-11-22	2019-09-05	9	M	6.1	33.1	2.1	88.2	504	SS	No bacterial growth
2019/1466	2010-04-08	2019-04-08	9	M	10.6	18.3	3.54	87.1	555	SS	No bacterial growth
2016/2881	2010-06-02	2016-06-06	6	F	10.2	9.4	4.67	60	200	SS	No bacterial growth
2018/6267	2010-08-11	2019-04-15	8	M	6.6	13.66	2.47	78.5	703	SS	No bacterial growth
2018/5342	2010-10-08	2018-10-09	8	M	6.29	28.4	1.21	99.3	600	SS	No bacterial growth
2015/1029	2010-10-13	2019-12-23	9	F	7.2	34.64	2.39	88.3	557	SS	No bacterial growth
2021/0447	2010-12-23	2021-02-04	10	F	6.9	12.81	2.16	91.8	404	SS	No bacterial growth
2011/4361	2010-12-27	2020-03-31	9	M	6.4	61.69	2.27	79.9	542	SS	No bacterial growth
2012/4961	2011-02-22	2020-12-11	9	M	4.8	21.97	1.67	91.8	495	SS	No bacterial growth
2019/3742	2011-03-17	2019-08-13	8	M	6.1	11.84	2.13	91.6	360	SS	No bacterial growth
2019/1551	2011-07-07	2019-04-15	7	M	8.7	22.82	3.96	65.9	308	SS	No bacterial growth
2016/5535	2011-10-20	2016-11-03	5	M	8.3	11.7	2.99	81.6	515	SS	No bacterial growth
2016/0271	2012-03-19	2016-01-18	3	M	7.7	17	3.26	67.4	186	SS	No bacterial growth
2017/1287	2012-04-18	2017-05-16	5	F	7.57	19.9	2.56	87.5	233	SS	No bacterial growth
2022/2688	2012-06-15	2022-06-15	10	M	5.1	36.63	2.12	74.5	434	SS	No bacterial growth
2019/3537	2012-07-30	2019-07-30	7	M	7.9	14.11	2.74	86.2	441	SS	No bacterial growth
2015/5861	2012-11-27	2019-05-20	6	F	6.8	23.62	2.53	83.3	778	SS	No bacterial growth
2018/0201	2012-12-07	2018-01-12	5	M	9.2	17.7	3.25	77.6	210	SS	No bacterial growth
2019/3278	2013-01-01	2019-07-17	6	M	8	12.51	3.08	77.9	605	SS	No bacterial growth
2016/4679	2013-01-10	2019-01-23	6	M	7.7	14.4	3.15	70.2	516	SS	No bacterial growth
2017/3778	2013-01-24	2017-09-28	4	M	9.9	15.3	3.39	78.4	551	SS	No bacterial growth
2019/2134	2013-01-31	2019-05-20	6	M	11	11.46	4.15	80.9	254	SS	No bacterial growth
2014/3830	2013-03-30	2017-09-14	4	M	7.1	16.1	2.53	73	98	SS	No bacterial growth
2019/0164	2013-06-20	2019-01-09	5	M	10.5	8.5	3.84	82.5	400	SS	No bacterial growth
2020/2657	2013-06-23	2020-06-23	7	F	7.2	11.47	2.34	90.7	640	SS	No bacterial growth
2018/3692	2013-07-09	2019-05-13	5	F	8.2	15.82	3	84	575	SS	No bacterial growth
2018/4721	2013-09-11	2018-09-24	5	M	9.12	7.26	4.19	73.9	386	SS	No bacterial growth
2019/4286	2013-09-27	2019-12-12	6	F	8.9	19.24	3.08	87.2	512	SS	No bacterial growth
2018/3635	2013-10-07	2019-06-11	5	M	4.73	11	4.21	48.3	803	SS	No bacterial growth
2015/5240	2013-10-12	2018-07-31	4	M	9.6	10.4	3.39	81.2	267	SS	No bacterial growth
2020/2852	2013-10-15	2020-07-07	6	M	7.2	20.39	2.21	94.4	541	SS	No bacterial growth
2020/1264	2013-12-06	2020-03-06	6	M	6.5	43.2	2.2	87	439	SS	No bacterial growth
2014/6851	2013-12-25	2019-06-17	5	M	6.9	18.68	2.42	87.2	448	SS	No bacterial growth
2019/2263	2014-01-19	2019-05-27	5	M	6.4	8.98	3.13	67.6	191	SS	No bacterial growth
2015/5493	2014-02-01	2016-10-06	2	F	7.4	12.8	2.44	94.7	221	SS	No bacterial growth
2022/1385	2014-02-04	2022-04-12	8	F	5.6	17.51	2.15	80.5	566	SS	No bacterial growth
2017/4206	2014-02-09	2017-10-18	3	M	8.1	16.8	2.69	86.9	391	SS	No bacterial growth
2017/4591	2014-04-13	2017-11-03	3	M	7.3	13.8	2.34	81.4	296	SS	No bacterial growth
2017/1286	2014-04-18	2017-05-16	3	F	8.2	12.8	4.6	52.9	324	SS	No bacterial growth
2016/3930	2014-06-15	2016-08-02	2	F	7.8	19.2	3.24	67.9	64	SS	No bacterial growth
2018/5232	2014-09-03	2018-10-09	4	M	6.4	17	2.05	86.4	208	SS	No bacterial growth
2019/0328	2014-09-15	2019-01-23	4	F	8.5	19.1	2.51	98.8	227	SS	No bacterial growth
2016/0945	2014-10-09	2021-08-04	6	M	7.1	15.3	1.99	84.1	321	SS	No bacterial growth
2019/0838	2014-10-17	2019-02-20	4	M	7.5	13.8	2.3	87.4	367	SS	No bacterial growth
2016/4813	2014-11-10	2016-09-23	1	F	7.7	10.33	2.9	77.2	471	SS	No bacterial growth
2015/0611	2014-11-23	2016-08-24	1	M	10.2	14.1	4.18	70.9	364	SS	No bacterial growth
2021/0500	2015-02-09	2021-02-09	6	M	7.9	24.04	2.6	90.8	583	SS	No bacterial growth
2017/4129	2015-04-09	2018-05-08	3	F	7.8	22.1	2.8	87.7	320	SS	No bacterial growth
2021/1490	2015-06-09	2021-05-01	5	M	7.6	38.57	2.68	83.5	576	SS	No bacterial growth
2019/2218	2015-06-30	2019-05-23	3	F	11.1	8.44	3.97	82.3	472	SS	No bacterial growth
2020/4494	2015-11-11	2020-11-18	5	F	7.2	10	2.67	84.4	637	SS	No bacterial growth
2018/0724	2015-12-17	2018-04-05	2	F	10.1	21.4	3.31	85.5	234	SS	No bacterial growth
2018/6013	2016-01-11	2018-10-31	2	M	8	9.6	3.01	78.8	153	SS	No bacterial growth
2022/0191	2016-01-11	2022-01-17	6	M	8.7	15.11	3.17	77	636	SS	No bacterial growth
2017/0169	2016-01-30	2017-02-08	1	M	7.2	30.1	2.59	70.5	250	SS	No bacterial growth
2019/1293	2016-03-26	2019-03-27	3	F	5.38	20.7	1.95	89.4	97.8	SS	No bacterial growth
2022/1751	2016-04-21	2022-04-25	6	M	8	18.86	3.42	68.7	470	SS	No bacterial growth
2017/1640	2016-04-25	2017-05-17	1	F	5.9	15.4	2.14	77.2	107	SS	No bacterial growth
2021/4325	2016-05-25	2021-11-04	5	M	10.5	10.22	3.93	77.1	289	SS	No bacterial growth
2019/1621	2016-08-18	2019-04-18	2	F	4.8	12.93	2.24	74.3	460	SS	No bacterial growth
2019/3505	2016-10-28	2019-07-29	2	M	8.1	12.27	3.39	72.8	608	SS	No bacterial growth
2017/4026	2016-12-06	2017-11-08	0	F	8.8	8.2	3.58	66.3	447	SS	No bacterial growth
2018/0200	2016-12-24	2018-01-12	1	M	7.8	23.2	2.69	78.1	156	SS	No bacterial growth
2022/0913	2017-02-25	2022-04-08	5	M	6.9	12.87	2.87	72.5	661	SS	No bacterial growth
2017/3933	2017-03-02	2019-08-29	2	M	8.2	18.97	2.84	86.1	783	SS	No bacterial growth
2019/3618	2017-04-26	2019-08-07	2	F	6.5	46.31	2.51	79.1	543	SS	No bacterial growth
2020/1675	2017-07-23	2020-04-14	2	M	6	31.24	2.23	84.6	399	SS	No bacterial growth
2021/5043	2018-06-04	2021-11-22	3	F	8.4	11.79	3.26	75.2	282	SS	No bacterial growth
2022/2885	2018-06-15	4YRS	4	M	3.7	38.65	1.23	85.4	552	SS	No bacterial growth
2020/3053	2018-06-16	2021-02-08	2	F	9	11.08	3.98	70.6	437	SS	No bacterial growth
2021/0783	2018-07-13	4 yrs	4	M	7.3	60.95	2.59	83.4	420	SS	No bacterial growth
2019/2764	2018-07-15	2019-06-24	0	F	7.2	15.14	3.08	72.6	440	SS	No bacterial growth
2022/0206	2018-09-03	2022-01-17	3	F	7.6	52.53	3.09	72.2	357	SS	No bacterial growth
2022/2709	2018-10-02	2022-06-15	3	F	8.5	17.81	2.83	85.5	1062	SS	No bacterial growth
2021/4414	2018-10-21	2021-11-09	3	M	7.9	27.18	3.11	76.2	359	SS	No bacterial growth
2021/1084	2018-11-09	3 yrs	3	F	9.3	13.51	3.79	75.7	418	SS	No bacterial growth
2022/2088	2018-11-18	2022-05-12	3	F	7.6	46.9	2.49	87.6	509	SS	No bacterial growth
2021/0666	2018-12-02	2021-02-23	2	F	10.2	10.75	3.96	76.4	485	SS	No bacterial growth
2019/3377	2018-12-09	2019-12-24	1	F	9.5	23.18	4.27	70.2	561	SS	No bacterial growth
2021/0201	2019-03-01	2021-01-15	1	M	8.4	12.75	2.92	87.3	366	SS	No bacterial growth
2020/2360	2019-03-05	2020-06-04	1	M	9.1	21.55	4.29	65.7	571	SS	No bacterial growth
2020/1571	2019-08-13	2020-03-24	0	F	3.7	45.14	1.44	79.9	175	SS	No bacterial growth
2021/0600	2019-10-22	2021-02-16	1	F	6.7	23.53	2.66	77.9	504	SS	No bacterial growth
2021/3164	2020-03-26	2021-08-18	1	F	8.4	14.5	3.74	67.9	582	SS	No bacterial growth
2021/1015	2020-05-22	2021-03-18	0	F	8.9	15.18	3.95	71.3	460	SS	No bacterial growth
2022/1489	2020-07-04	2022-04-05	1	F	6	18.59	2.16	89.4	471	SS	No bacterial growth
2021/1030	2020-07-18	2021-03-20	0	M	9.2	9.83	3.85	73.4	665	SS	No bacterial growth
2022/0482	2020-08-31	2022-02-01	1	F	8.3	9.03	3.55	75.5	413	SS	No bacterial growth
2021/0243	2020-10-30	1yrs	1	M	8.4	10.09	3.49	76.7	258	SS	No bacterial growth
2022/1353	2020-11-10	2022-03-28	1	F	9.5	14.08	4.25	68.7	543	SS	No bacterial growth
2022/2701	2020-11-27	2022-06-15	1	M	7.3	19.68	3.06	78.1	310	SS	No bacterial growth
2021/1743	2020-12-25	1YRS	1	M	6.4	31.17	2.6	74	221	SS	No bacterial growth
2022/1924	2021-09-11	2022-05-05	0	F	9.7	14.58	4.02	72.1	640	SS	No bacterial growth
2019/1247	1979-03-21	2019-03-21	40	F	10.6	9.12	4.05	80.7	183	SC	No blood culture request
2018/3155	1994-06-27	2018-06-27	24	F	10.9	9.9	3.84	78.1	123	SC	No blood culture request
2016/3265	2002-01-20	2018-01-04	15	M	10.1	6.8	3.7	74.4	271	SC	No blood culture request
2015/4314	2005-08-17	2015-08-17	10	M	10.8	7.3	4.36	61.6	186	SC	No blood culture request
2007/6705	2007-02-04	2018-11-28	11	F	13.1	13.8	5.09	77.9	496	SC	No blood culture request
2020/5134	2011-02-18	2021-01-19	9	F	10.9	6.39	4.45	72.3	215	SC	No blood culture request
2021/4807	2011-11-10	2021-11-10	10	M	10.4	13.61	4.19	70.4	521	SC	No blood culture request
2020/4507	2014-12-15	2020-11-11	5	F	9.8	22.54	3.56	81.9	446	SC	No blood culture request
2016/0716	2015-05-01	2016-02-17	0	M	10.4	12.94	4.24	73.1	419	SC	No blood culture request
2000/A661	1963-09-05	2019-02-05	55	F	7.2	10.5	2.21	91	562	SS	No blood culture request
2021/1917	1978-10-15	2021-06-09	42	F	6.6	9.43	2.86	71.5	280	SS	No blood culture request
2019/6144	1983-06-10	2019-12-23	36	M	8.7	12.62	3.07	85.1	795	SS	No blood culture request
2022/0104	1985-09-12	2022-01-12	36	M	9.5	14.05	3.21	86.9	397	SS	No blood culture request
2010/6889	1987-08-20	2018-11-01	31	F	6.6	10.4	1.82	97.9	111	SS	No blood culture request
2005/8361	1989-01-09	2016-07-04	27	F	7.9	11.2	2.34	83.4	346	SS	No blood culture request
2021/4495	1990-10-26	2021-10-26	31	F	8.1	12.55	3.78	63.2	382	SS	No blood culture request
2021/4942	1991-12-27	2021-11-16	29	F	8.2	14.56	2.62	86.3	566	SS	No blood culture request
2001/2929	1992-05-04	2016-10-06	24	F	8.3	12.7	2.62	85.8	218	SS	No blood culture request
2017/5136	1992-05-17	2017-11-30	25	F	11.3	3.2	4.12	71.7	112	SS	No blood culture request
2017/4518	1992-11-01	2017-11-01	25	F	7.64	17.4	2.36	92.5	308	SS	No blood culture request
2015/6488	1992-12-04	2016-03-14	23	M	9.4	17	2.8	93.3	624	SS	No blood culture request
2020/4540	1992-12-29	2020-11-12	27	F	6.3	11.48	1.95	92.4	526	SS	No blood culture request
2009/2604	1993-01-13	2019-07-26	26	M	11.2	8.54	4.34	77.4	76	SS	No blood culture request
2020/2591	1993-05-22	2020-06-17	27	F	7.6	8.81	2.85	80.7	482	SS	No blood culture request
2020/2730	1993-06-29	2021-03-22	27	M	8.6	20.79	2.54	100.8	641	SS	No blood culture request
2010/5029	1993-09-29	2022-06-27	28	M	8.6	10.45	2.69	81.8	247	SS	No blood culture request
2022/1626	1994-03-27	2022-04-13	28	F	7.1	11.42	2.34	88	796	SS	No blood culture request
2018/6646	1994-07-25	2019-04-02	24	F	6.86	3.28	2.27	90.1	48.8	SS	No blood culture request
2008/0763	1994-09-29	2021-12-23	27	M	7.4	11.34	2.42	81	492	SS	No blood culture request
2021/4939	1995-01-22	2021-11-16	26	F	7.3	11.19	2.42	81.8	384	SS	No blood culture request
2021/2509	1996-05-10	2021-07-12	25	F	9.9	7.43	2.97	96.7	327	SS	No blood culture request
2021/2154	1996-07-18	2021-06-23	24	F	9.4	10.61	2.99	96	368	SS	No blood culture request
2016/1666	1996-08-20	2016-03-29	19	M	6.5	16.5	2.54	68.6	343	SS	No blood culture request
2020/2571	1997-04-29	2020-06-16	23	F	9.1	10.7	2.93	92.9	515	SS	No blood culture request
1998/8790	1997-06-17	2020-07-02	23	F	8.6	8.44	2.89	87.7	695	SS	No blood culture request
2022/0186	1997-08-06	2022-01-14	24	F	10.9	7.09	3.46	87.3	178	SS	No blood culture request
2019/1213	1997-12-03	2019-03-20	21	M	8.4	12	2.96	76.6	339	SS	No blood culture request
2018/3846	1998-07-17	2018-07-31	20	M	8.4	4.6	3.81	64.4	167	SS	No blood culture request
2018/4342	2000-02-11	2018-09-24	18	M	7	13.9	2.43	76.8	264	SS	No blood culture request
2005/5453	2000-02-24	2016-02-24	16	M	7.7	11.9	2.38	79	330	SS	No blood culture request
2000/9621	2000-04-25	2022-01-20	21	M	8.1	16.45	2.66	86.1	943	SS	No blood culture request
2022/0411	2000-11-13	2022-01-27	21	M	8	13.22	2.27	93.8	396	SS	No blood culture request
2008/2493	2001-03-08	2020-07-02	19	F	7.4	11.23	2.53	89.8	756	SS	No blood culture request
2016/3329	2001-06-28	2019-10-01	18	F	7	14.19	2.11	92.1	286	SS	No blood culture request
2017/3622	2001-09-20	2017-09-20	16	M	7.6	12	2.48	82.1	360	SS	No blood culture request
2008/1416	2002-01-05	2022-07-06	20	F	9.2	17.47	2.76	88.8	317	SS	No blood culture request
2018/0183	2002-01-11	2018-01-11	16	F	5.9	13.1	1.9	87.8	170	SS	No blood culture request
2010/5147	2002-02-28	2019-10-01	17	M	7.7	15.92	2.91	76.8	94	SS	No blood culture request
2018/0919	2002-05-05	2018-05-30	16	M	7.8	16.6	2.32	84.9	297	SS	No blood culture request
2021/4623	2002-05-21	2021-11-01	19	F	9.3	5.66	3.43	79.6	206	SS	No blood culture request
2021/5546	2002-06-16	2021-12-21	19	M	10.1	10.69	3.47	82.4	449	SS	No blood culture request
2017/4292	2002-10-24	2017-11-13	15	F	7.3	12.3	1.42	108.8	576	SS	No blood culture request
2022/2471	2003-06-02	2022-06-02	19	F	9.2	9.11	3.17	83.6	272	SS	No blood culture request
2020/5196	2003-09-25	2020-12-29	17	M	8.7	7.75	2.93	85.1	512	SS	No blood culture request
2020/4084	2003-11-13	2020-10-15	16	F	8.1	16.05	2.57	91	631	SS	No blood culture request
2019/4742	2004-01-12	2019-10-01	15	M	7.2	11.52	2.62	82.8	876	SS	No blood culture request
2004/7638	2004-02-03	2020-10-05	16	M	7.4	13.08	2.33	92	583	SS	No blood culture request
2019/5368	2004-03-01	2019-11-05	15	F	8.1	9.19	2.84	83.3	522	SS	No blood culture request
2021/2443	2004-09-13	2021-07-08	16	F	7	31.68	2.27	93.9	388	SS	No blood culture request
2019/0227	2005-05-05	2019-01-14	13	F	12.1	8.5	3.78	92.7	189	SS	No blood culture request
2015/4131	2005-09-19	2015-08-11	9	F	10.6	14.4	3.44	78.2	200	SS	No blood culture request
2019/4596	2005-09-24	2019-09-24	14	F	7.8	7.53	2.54	90.8	380	SS	No blood culture request
2015/5670	2005-11-03	2015-10-23	9	F	6.2	17.4	2.15	77.6	290	SS	No blood culture request
2022/0580	2006-03-05	2022-02-04	15	M	9	12.47	2.82	86.9	490	SS	No blood culture request
2020/1649	2006-03-30	2020-03-30	14	F	6.8	17.2	2.66	79.5	709	SS	No blood culture request
2018/0182	2006-05-07	2018-01-11	11	M	8.8	13.7	2.98	78.2	287	SS	No blood culture request
2016/3767	2006-07-26	2016-07-26	10	F	9	18.1	3.24	74.5	433	SS	No blood culture request
2012/2852	2006-08-30	2015-04-01	8	M	8.6	12.9	3.31	76.2	154	SS	No blood culture request
2021/4335	2006-10-18	2021-10-18	15	F	6.9	7.89	3.15	69.5	299	SS	No blood culture request
2019/5356	2006-11-05	2019-11-05	13	F	8.1	13.6	2.68	87.6	483	SS	No blood culture request
2007/5388	2006-11-06	2022-03-01	15	F	7.8	11.92	2.47	86.2	602	SS	No blood culture request
2016/1668	2007-03-29	2016-05-03	9	F	6.7	24.6	2.17	83.2	680	SS	No blood culture request
2022/1471	2007-04-03	2022-04-04	15	F	6.9	11.64	2.22	83.8	598	SS	No blood culture request
2016/5058	2007-05-07	2020-02-14	12	M	11.3	4.13	3.97	84.6	244	SS	No blood culture request
2016/4321	2007-08-19	2016-09-02	9	F	7.5	13.3	2.51	77	357	SS	No blood culture request
2018/4312	2007-09-09	2018-09-28	11	M	9.9	12.1	3.13	88.4	380	SS	No blood culture request
2015/1361	2007-09-12	2015-04-08	7	F	6.8	12.9	2.85	64.9	451	SS	No blood culture request
2019/4963	2007-10-09	2019-10-14	12	M	8	18.07	2.59	91	451	SS	No blood culture request
2020/4765	2007-11-27	2020-11-27	13	F	11.3	7.76	4.46	76.1	220	SS	No blood culture request
2020/5136	2007-12-23	2020-12-23	13	M	7.9	17.53	2.51	92.1	498	SS	No blood culture request
2021/0650	2008-02-20	2021-02-22	13	F	6.8	11.48	2.42	85.3	793	SS	No blood culture request
2019/1122	2008-03-12	2019-03-12	11	F	8.4	10.1	3.15	74.6	434	SS	No blood culture request
2015/2438	2008-07-20	42136	6	F	5.6	26.6	1.83	81.7	220	SS	No blood culture request
2019/5244	2008-09-22	2019-10-29	11	F	7.6	12.42	2.62	85	536	SS	No blood culture request
2018/5895	2008-10-26	2018-10-30	10	M	7.58	17.2	2.62	86.8	544	SS	No blood culture request
2019/5412	2008-11-07	2019-11-07	11	M	8.4	17.22	3.28	78.7	486	SS	No blood culture request
2021/1758	2009-01-15	2021-06-02	12	F	9.5	15.8	4.19	71.9	274	SS	No blood culture request
2019/1104	2009-03-11	2019-03-11	10	M	8.7	8.1	3.65	68.3	279	SS	No blood culture request
2019/4245	2009-09-06	2019-09-26	10	M	7.8	8.99	2.79	81.9	572	SS	No blood culture request
2017/3311	2009-10-05	2017-09-05	7	F	9.5	9	4.37	60.8	118	SS	No blood culture request
2022/0174	2010-01-15	2022-01-13	11	M	7.9	14.13	2.9	79.3	355	SS	No blood culture request
2019/0814	2010-02-19	2019-02-26	9	F	7.1	9.2	2.44	83.2	624	SS	No blood culture request
2021/2126	2010-02-19	2021-06-23	11	F	7.4	23.97	2.35	94	450	SS	No blood culture request
2015/1868	2010-04-08	2015-04-15	5	M	12.9	13.7	2.75	81.2	561	SS	No blood culture request
2020/1800	2010-04-20	2020-04-20	10	F	6.7	22.15	2.22	91	423	SS	No blood culture request
2009/3760	2010-04-23	2021-04-23	11	F	9.7	14.58	2.98	94.4	609	SS	No blood culture request
2015/1629	2010-06-16	2015-03-25	4	F	8.83	20.3	2.85	87.5	497	SS	No blood culture request
2021/2711	2010-07-26	2021-07-26	11	F	7.2	10.3	2.13	76	369	SS	No blood culture request
2016/3977	2010-10-26	2016-08-03	5	M	7.7	13	2.92	69.6	301	SS	No blood culture request
2021/3030	2010-11-24	2021-08-10	10	F	9.5	18.5	3.24	83.2	546	SS	No blood culture request
2017/5103	2010-11-29	2018-01-10	7	F	8.4	15.4	2.64	83.2	428	SS	No blood culture request
2016/3513	2011-01-25	2016-07-12	5	M	7.2	18.5	2.76	72.1	385	SS	No blood culture request
2015/6501	2011-03-04	2015-12-04	4	F	7.9	20.3	2.57	84.4	870	SS	No blood culture request
2021/0853	2011-03-07	2021-03-24	10	F	7.3	12.45	2.61	85.2	1146	SS	No blood culture request
2018/3865	2011-05-09	2018-08-01	7	M	6.7	16.9	2.18	79.3	290	SS	No blood culture request
2017/2528	2011-07-17	2017-07-24	6	F	7.3	16.1	2.54	79.7	316	SS	No blood culture request
2020/4505	2011-07-20	2020-11-11	9	M	5.9	12.9	2.54	72.7	202	SS	No blood culture request
2018/4787	2011-09-13	2018-09-21	7	F	7.1	9.5	2.42	79.6	343	SS	No blood culture request
2019/2203	2011-09-14	2019-05-22	7	M	9.6	14.72	3.48	82.5	323	SS	No blood culture request
2021/0404	2011-10-29	2022-02-24	10	F	8.9	15.28	2.84	88.4	677	SS	No blood culture request
2018/5081	2011-11-18	2018-09-26	6	M	8	18.2	2.61	83.4	604	SS	No blood culture request
2021/4540	2011-12-12	2021-11-17	9	M	7.4	19.18	2.55	86.3	1085	SS	No blood culture request
2013/0669	2012-02-26	2018-10-09	6	F	6.8	25.1	2.01	89.3	240	SS	No blood culture request
2012/3407	2012-04-06	2019-02-28	6	M	10.4	16.4	3.57	80.5	307	SS	No blood culture request
2020/4794	2012-04-24	2020-11-30	8	F	8.1	31.75	2.67	78.1	409	SS	No blood culture request
2019/3150	2012-07-11	2019-07-11	7	F	9.4	15.14	3.05	91.9	206	SS	No blood culture request
2014/1677	2012-09-27	2017-07-03	4	M	7.9	22.6	3.09	77.1	529	SS	No blood culture request
2016/2534	2012-10-14	2016-05-12	3	F	10.8	23.8	3.51	79.4	333	SS	No blood culture request
2020/4385	2012-11-05	2020-11-05	8	F	6.2	16.2	1.88	101.8	410	SS	No blood culture request
2020/4850	2012-12-03	2020-12-03	8	F	8.8	7.39	3.06	85.3	569	SS	No blood culture request
2013/6156	2012-12-19	2019-03-11	6	F	8.4	14.1	3.21	71.1	594	SS	No blood culture request
2017/5489	2012-12-21	2017-12-21	5	M	8.3	19.2	2.52	84.4	404	SS	No blood culture request
2022/0426	2013-01-27	2022-01-27	9	F	7.8	16.46	2.7	79.3	522	SS	No blood culture request
2014/7757	2013-02-20	2018-10-03	5	M	7.4	10.4	2.43	87.8	316	SS	No blood culture request
2014/0979	2013-03-01	2018-12-05	5	M	7.49	23.2	2.54	90.2	679	SS	No blood culture request
2019/5361	2013-04-07	2019-11-05	6	M	4.1	80.31	1.49	82.7	1005	SS	No blood culture request
2017/4419	2013-05-22	2017-10-27	4	M	8.73	20.6	3.7	74.1	740	SS	No blood culture request
2021/1868	2013-06-07	2021-06-15	8	M	7.6	15.18	2.69	84.2	554	SS	No blood culture request
2018/3314	2013-07-04	2018-07-11	5	F	5.7	21.35	1.83	88.8	294	SS	No blood culture request
2018/4554	2013-09-04	2018-10-04	5	F	6.9	12.3	2.34	80.8	423	SS	No blood culture request
2016/6809	2013-09-26	2016-12-29	3	M	8.4	19.4	2.49	83.4	366	SS	No blood culture request
2018/5912	2013-10-29	2018-10-29	5	F	8.56	11.3	3.38	86.3	610	SS	No blood culture request
2017/5511	2013-11-01	2017-12-29	4	M	9.1	11.2	2.77	86.9	343	SS	No blood culture request
2019/5462	2013-11-11	2019-11-11	6	F	10.8	19.78	3.9	81.3	576	SS	No blood culture request
2021/5435	2013-12-14	2021-12-14	8	F	8	13.5	2.58	85.7	313	SS	No blood culture request
2022/0931	2013-12-31	2022-02-28	8	M	6.4	16.95	2.71	70.8	592	SS	No blood culture request
2018/5308	2014-01-07	2018-10-04	4	M	6.7	20.6	2.72	70.3	459	SS	No blood culture request
2019/1263	2014-03-25	2019-04-01	5	M	8.6	12.7	3.12	77.6	656	SS	No blood culture request
2017/3292	2014-04-10	2017-09-04	3	M	6.8	22.9	2.28	75.9	359	SS	No blood culture request
2019/2559	2014-06-13	2019-06-19	5	M	9.3	11.38	3.48	80.2	558	SS	No blood culture request
2016/1126	2014-06-22	2016-03-03	1	M	4.4	15.1	1.29	82.1	479	SS	No blood culture request
2018/4788	2014-09-13	2018-09-21	4	F	7.8	13.5	2.56	83.8	446	SS	No blood culture request
2020/3473	2014-09-27	2020-09-08	5	M	7.2	15.38	2.39	88	489	SS	No blood culture request
2020/3561	2014-10-03	2020-09-14	5	F	8.6	11	4.61	59.2	498	SS	No blood culture request
2017/3875	2014-10-03	2017-10-10	3	M	8.1	11.6	3.45	77.6	226	SS	No blood culture request
2019/5160	2014-10-24	2019-10-24	5	F	7.4	21.8	2.47	90.1	499	SS	No blood culture request
2020/4662	2014-11-20	2020-11-20	6	M	8.1	12.69	2.9	81.3	571	SS	No blood culture request
2021/5329	2014-12-07	2021-12-07	7	F	9.3	27.18	3.3	80.3	447	SS	No blood culture request
2021/0496	2015-02-09	2021-02-09	6	F	9.1	17.52	4.38	68.9	396	SS	No blood culture request
2016/4046	2015-04-06	2016-08-08	1	M	9.7	27.6	5.09	56.7	575	SS	No blood culture request
2022/2298	2015-05-24	2022-05-24	7	F	6.7	25	2.07	96.1	529	SS	No blood culture request
2018/2078	2015-08-22	2022-06-02	6	M	9.7	13.78	3.5	78.9	446	SS	No blood culture request
2020/4733	2015-10-06	2020-11-25	5	M	6.7	45.71	2.68	74.6	437	SS	No blood culture request
2018/6689	2015-12-05	2018-12-05	3	M	9.91	19.7	4.73	70	550	SS	No blood culture request
2018/5173	2016-06-20	2018-10-01	2	F	7.9	15	3.94	58.1	277	SS	No blood culture request
2021/4525	2016-06-26	2021-12-08	5	M	6.3	22.93	2.35	73.6	452	SS	No blood culture request
2017/3120	2016-08-22	2017-08-22	1	F	10.1	16.9	3.98	73.1	299	SS	No blood culture request
2018/6474	2016-09-20	2018-11-23	2	F	4.8	32.5	2.08	80.3	430	SS	No blood culture request
2021/3967	2016-09-29	2021-10-06	5	M	5.6	8.17	2.31	83.5	119	SS	No blood culture request
2021/5487	2016-10-06	2021-12-15	5	M	11.1	9.87	5.18	61.8	293	SS	No blood culture request
2022/1642	2016-10-23	2022-04-13	5	F	8.8	22.07	2.86	81.5	464	SS	No blood culture request
2019/1313	2017-03-06	2019-03-26	2	M	8.4	7.9	3.34	73.5	334	SS	No blood culture request
2021/0790	2017-03-06	2021-03-03	3	M	8.7	13.12	3.17	84.1	320	SS	No blood culture request
2021/2372	2017-03-11	2021-07-06	4	F	4.1	16.11	1.54	83.1	261	SS	No blood culture request
2018/1372	2017-03-19	2018-04-04	1	F	9.1	14.8	4.2	61.3	383	SS	No blood culture request
2022/2299	2017-05-24	2022-05-24	5	F	7.6	17.93	2.64	87.1	587	SS	No blood culture request
2019/3066	2017-08-28	2019-07-08	1	F	6.5	13.38	2.64	80.6	231	SS	No blood culture request
2018/4160	2017-09-22	2018-11-01	1	M	8.1	24	2.76	87.8	200	SS	No blood culture request
2019/4650	2017-10-12	2019-09-26	1	M	8.2	14.72	3.21	78.9	496	SS	No blood culture request
2019/5205	2017-10-28	2019-10-28	2	M	6.2	25.54	2.42	84.2	641	SS	No blood culture request
2018/4540	2017-12-02	2019-01-04	1	F	8.9	8.6	3.61	68.5	319	SS	No blood culture request
2020/2255	2017-12-06	2020-05-27	2	M	9.8	8.14	3.64	80.9	276	SS	No blood culture request
2019/5510	2018-01-12	2019-11-19	1	M	7.4	16.48	2.62	89.1	511	SS	No blood culture request
2019/0640	2018-01-19	2019-02-06	1	M	6.9	14.2	2.7	75.3	241	SS	No blood culture request
2019/2215	2018-01-29	2019-05-23	1	M	3	17.54	1.27	74.4	967	SS	No blood culture request
2020/4067	2018-02-04	2020-10-27	2	F	9.5	16.15	3.5	82.7	475	SS	No blood culture request
2020/2166	2018-02-23	2020-06-16	2	F	8.9	16.83	3.85	70.8	579	SS	No blood culture request
2021/1226	2018-04-07	2021-04-07	3	M	9.1	14.73	3.3	83	505	SS	No blood culture request
2019/3217	2018-04-09	2019-07-24	1	M	8.8	14.2	3.15	85.1	530	SS	No blood culture request
2019/1928	2018-05-15	2019-05-15	1	F	8.2	10.13	4.43	58.3	472	SS	No blood culture request
2019/5506	2018-06-10	2019-11-12	1	F	7.7	22.34	2.88	81.8	880	SS	No blood culture request
2022/3031	2018-06-30	2022-06-30	4	M	6	14.66	2.49	73.5	1025	SS	No blood culture request
2020/5141	2018-07-16	2020-12-23	2	F	9.2	14.57	3.41	82.1	417	SS	No blood culture request
2019/6001	2018-08-01	2019-12-11	1	F	6	10.62	2.6	73.4	514	SS	No blood culture request
2022/2105	2018-08-18	2022-06-27	3	F	10	7.7	4.52	64.4	379	SS	No blood culture request
2019/5162	2018-09-22	2019-10-24	1	F	6.6	25.23	2.59	80.9	641	SS	No blood culture request
2019/5400	2018-11-16	2019-11-25	1	M	5.9	15.95	1.9	98	446	SS	No blood culture request
2019/2934	2018-12-19	2019-07-01	0	F	5.7	44.31	2.61	65.7	774	SS	No blood culture request
2019/5941	2018-12-19	2019-12-09	0	F	9.6	8.39	3.57	78.5	430	SS	No blood culture request
2021/1009	2018-12-19	2021-03-18	2	F	9.7	11.23	3.13	94.1	290	SS	No blood culture request
2019/5752	2019-01-10	2019-11-25	0	M	6.8	15.2	3.29	66.3	456	SS	No blood culture request
2020/1579	2019-01-26	2020-03-26	1	M	7.2	23.27	2.85	79.8	711	SS	No blood culture request
2020/4848	2019-04-01	2020-12-03	1	F	8.4	19.76	2.71	101	205	SS	No blood culture request
2019/6042	2019-05-08	2020-12-30	1	F	7.9	15.26	2.85	84	483	SS	No blood culture request
2021/0158	2019-05-19	2021-01-13	1	M	7.8	20.53	2.75	87.4	356	SS	No blood culture request
2021/2261	2019-09-24	2021-06-29	1	F	7.4	20.45	2.88	78.5	684	SS	No blood culture request
2021/1453	2019-09-24	2021-04-27	1	F	10.7	15.89	3.88	82	459	SS	No blood culture request
2021/1771	2019-10-30	2021-05-31	1	F	9.9	24.18	3.26	89.4	691	SS	No blood culture request
2022/0281	2019-11-20	2022-01-20	2	F	9.4	19.85	4.22	68.7	340	SS	No blood culture request
2022/1647	2020-01-01	2022-04-14	2	M	8.1	11.32	3.3	76.1	265	SS	No blood culture request
2021/3213	2020-03-11	2021-08-23	1	F	8.6	29.7	3.75	65.1	788	SS	No blood culture request
2021/5580	2020-03-15	2021-12-22	1	M	7	23.8	3.33	65.8	322	SS	No blood culture request
2021/5332	2020-03-26	2021-12-07	1	M	8.7	12.87	3.48	75.3	456	SS	No blood culture request
2021/1366	2020-04-21	2021-04-21	1	M	11.5	9.96	5.05	70.8	384	SS	No blood culture request
2020/5051	2020-04-24	2020-12-17	0	M	9	14.78	3.6	74.8	604	SS	No blood culture request
2022/0874	2020-05-07	2022-02-23	1	F	7.3	20.37	2.84	79.9	279	SS	No blood culture request
2020/4517	2020-05-07	2020-11-11	0	M	7.7	9.85	3.52	69.1	525	SS	No blood culture request
2020/4542	2020-07-08	2020-11-12	0	M	8	16.12	3.62	68.7	583	SS	No blood culture request
2021/0549	2020-07-09	2021-02-12	0	M	8.3	23.55	3.95	66.8	727	SS	No blood culture request
2021/0945	2020-07-11	2021-03-29	0	F	6.3	26.8	2.29	85.1	553	SS	No blood culture request
2021/5363	2020-08-04	2021-12-08	1	M	4.8	27.07	1.94	77.8	165	SS	No blood culture request
2021/1269	2020-08-24	2021-04-13	0	M	10	12.34	3.95	75.4	468	SS	No blood culture request
2021/5025	2020-09-06	2021-11-19	1	M	7.1	15.07	2.56	81.3	456	SS	No blood culture request
2021/5085	2020-10-05	2021-11-23	1	M	6.5	21.91	2.28	88.6	1033	SS	No blood culture request
2021/2852	2020-10-15	2021-07-30	0	M	8.9	13.5	4.38	60.1	600	SS	No blood culture request
2022/1473	2020-11-27	2022-04-04	1	M	8.1	16.97	3.01	75.4	643	SS	No blood culture request
2022/0280	2020-12-06	2022-01-20	1	M	7.3	19.13	3.42	64.9	982	SS	No blood culture request
2022/0892	2021-05-29	2022-02-24	0	M	7.1	16.87	2.82	72.7	477	SS	No blood culture request
2022/1994	2021-10-10	2022-05-09	0	M	10.5	13.9	5.35	60	687	SS	No blood culture request
2022/1795	2021-10-16	2022-04-25	0	M	6.4	11.7	2.44	76.6	305	SS	No blood culture request
2022/0707	2021-12-05	2022-02-10	0	M	10.2	13.79	3.34	87.1	305	SS	No blood culture request
2021/4814	2009-08-09	2021-11-10	12	F	10.5	18.7	3.7	81.6	549	SS	salmonella species	Ampicillin; gentamycin; chloramphenicol; tetracycline; cipro; cefoxitin; cefotaxime; ceftazidime; co-trimazole; Amoxicillin
2018/6249	2016-11-17	2018-11-13	1	F	7.63	14	3.68	70.5	511	SS	salmonella species	Ampicillin; chloram, tetra, cipro, cefuroxime cefoxitin, cefotaxime, ceftazidime, cotrimoxazole
2016/4874	2014-11-30	2019-09-23	4	M	6.1	38.03	1.97	89.7	351	SS	Shigella boydii	Ampicillin; Gentamycin; Tetra; Cipro; Cefotaxime; ceftazidime
2020/3271	2018-08-07	3YRS	3	M	8.7	30.1	3.74	68.5	426	SC	staph aureus	Genta; chloram; cipro; erythro; cefoxitin; cloxacillin
2018/6451	2017-03-04	2018-11-22	1	F	7.13	25.7	2.51	99.7	257	SS	staph aureus	Gentamycin; chloram; erythro; cefoxitin; cotrimazole
2019/5440	2019-09-01	2019-11-25	0	M	8.8	15.44	3.06	87.2	861	SS	staph aureus	Gent; chloram; cipro; erythro; cefoxitin;
2021/0956	2016-03-15	6 YRS	6	M	10.5	9.36	4.66	63.5	245	SC	Staph aureus	Genta; chloram; cipro; tetra; cotrimazole; cefoxitin; cloxacillin; vancomycin
2003/A804	1987-04-12	2019-08-28	32	F	10.4	8.49	3.02	101	512	SS	Strep Pneumo (12F)	Vancomycin and Chloramphenicol
2020/0167	2019-02-19	2020-01-10	0	M	8.8	13.01	3.77	74.2	511	SS	Strep Pneumo (10A)	chloramphenicol; tetracycline; erythromycin; Vancomycin,
2021/2426	2019-10-14	2021-07-08	1	M	6.7	17.88	2.93	69.4	786	SS	strep Pneumo (12F)	Penicillin; chloram; cipro; erythromycin; oxacillin; vancomycin;
